# Supplementary material for: Phenolic Contents and Antioxidant Properties of Bauhinia rufescens, Ocimum basilicum and Salvadora persica, Used as Medicinal Plants in Chad
Source: Molecules. 2024 Oct 2;29(19):4684. doi: 10.3390/molecules29194684 (PMC11478144; doi:10.3390/molecules29194684)
Supplement: Supplementary file 1 [file molecules-29-04684-s001.zip]

Archive with 1 entries (1 files):
- molecules-3167896-supplementary.pdf
